# Supplementary material for: Tissue-specific expression of carbohydrate sulfotransferases drives keratan sulfate biosynthesis in the notochord and otic vesicles of Xenopus embryos
Source: Front Cell Dev Biol. 2023 Mar 14;11:957805. doi: 10.3389/fcell.2023.957805 (PMC10043435; doi:10.3389/fcell.2023.957805)
Supplement: Supplementary file 13 [file Table1.XLSX]

## Sheet: Table S1
Table S1. Results of gRNA search for chst1 with CRISPRdirect
# sequence_name:	chst1
# pam_sequence:	NGG
# specificity_check:	Frog (Xenopus tropicalis) genome, XenBase/UCB 10.0
# start	end	strand	sequence	GC	Tm	TTTT	RE_sites	hit_20mer	hit_12mer	hit_8mer
18	40	+	ggctatcattttactagccctgg	45	70.72	1		1	6	1580
35	57	-	ccctggcttccatcgctattcag	50	72.36	0		1	2	2424
36	58	-	cctggcttccatcgctattcagt	50	72.9	0		1	3	2089
44	66	-	ccatcgctattcagtacacagca	45	70.67	0		1	2	669
69	91	-	ccgtactttcaccaccaaaacct	40	68.93	1		1	9	5621
80	102	-	ccaccaaaaccttcaccgtgtgt	50	72.19	1		1	35	6559
83	105	-	ccaaaaccttcaccgtgtgtcca	50	73.16	0		1	1	3062
89	111	-	ccttcaccgtgtgtccagttcct	55	75.36	0		1	3	22566
95	117	-	ccgtgtgtccagttcctaatccg	50	71.83	0		1	8	2590
96	118	+	cgtgtgtccagttcctaatccgg	50	70.41	0		1	5	1094
103	125	-	ccagttcctaatccggctaactg	50	71.88	0		1	2	1833
109	131	-	cctaatccggctaactgcagcct	55	78.11	0	PstI,SfcI	1	2	1171
112	134	+	aatccggctaactgcagccttgg	55	78.11	0	PstI,SfcI	1	13	7350
115	137	-	ccggctaactgcagccttggctt	55	77.38	0	PstI,SfcI	1	12	1469
129	151	-	ccttggcttagaccccacagact	55	77.17	0		1	5	1529
141	163	-	ccccacagactcaccagacagac	55	72.38	0		1	79	3961
142	164	-	cccacagactcaccagacagact	50	72.78	0		1	19	3941
143	165	-	ccacagactcaccagacagactg	55	72.26	0		1	13	2673
150	172	+	ctcaccagacagactgtgtgagg	55	72.36	0		1	27	7599
154	176	-	ccagacagactgtgtgaggacaa	50	71.09	0		1	8	2002
176	198	+	atcaagtccaaaatctctccagg	40	66.56	0		1	6	2094
180	202	+	agtccaaaatctctccaggaagg	45	70.64	0		1	7	1498
183	205	-	ccaaaatctctccaggaaggtac	45	70.11	0		1	44	4394
194	216	-	ccaggaaggtacatattcttatt	30	62.03	0		1	6	1311
198	220	+	gaaggtacatattcttattttgg	25	58.48	0		1	28	4236
214	236	+	attttggcgacgacccgcagcgg	60	77.34	1	MspA1I	1	1	700	gRNA3
227	249	-	cccgcagcggatcttcctttgta	50	72.61	0	MspA1I	1	1	1218
228	250	-	ccgcagcggatcttcctttgtag	50	70.8	0	MspA1I	1	2	985
229	251	+	cgcagcggatcttcctttgtagg	55	74.66	0	MspA1I	1	16	2613
242	264	-	cctttgtaggccaactcttcaat	40	68.83	0		1	4	1637
252	274	-	ccaactcttcaatcagcatgctg	45	69.35	0	NspI,SphI	1	6	2798
295	317	-	cctctttaccatgtccagtatac	40	66.32	0	AccI,BstZ17I	1	15	8396
303	325	-	ccatgtccagtatacactgatcc	45	69.67	0	AccI,BstZ17I	1	9	2029
309	331	-	ccagtatacactgatcccaaaaa	35	64.43	1	AccI,BstZ17I	1	11	1845
324	346	-	cccaaaaacgcctcagaataaga	35	65.1	1		1	14	3431
325	347	-	ccaaaaacgcctcagaataagaa	35	65.1	1		1	3	621
334	356	-	cctcagaataagaacactcctga	40	66.12	0		1	10	4958
351	373	+	tcctgatcgtcgagttatgttgg	45	69.32	0		1	2	2104
352	374	+	cctgatcgtcgagttatgttggg	45	68.22	0		1	1	2499
352	374	-	cctgatcgtcgagttatgttggg	50	69.85	0		1	1	79	gRNA1
353	375	+	ctgatcgtcgagttatgttgggg	45	66.19	0		1	1	2821
354	376	+	tgatcgtcgagttatgttggggg	45	67.87	0		1	9	3261
362	384	+	gagttatgttgggggccagtagg	55	76.75	0		1	19	5253
363	385	+	agttatgttgggggccagtaggg	50	75.83	0		1	20	2834
374	396	+	gggccagtagggatcttttgagg	55	75.21	1		1	16	3188
377	399	-	ccagtagggatcttttgaggagc	50	71.78	0		1	12	2436
399	421	-	cctttatgattgcgacctgttct	40	67.82	0		1	3	3351
405	427	+	tgattgcgacctgttctttttgg	40	67.55	1		1	20	3743
414	436	-	cctgttctttttggaaaactata	25	57.92	1		1	12	6273
442	464	-	ccgcagcccgtaaatcacaccac	55	74.07	0		1	3	569	gRNA2
448	470	-	cccgtaaatcacaccaccgataa	40	66.75	0		1	4	3128
449	471	-	ccgtaaatcacaccaccgataaa	35	65.09	0		1	10	2666
458	480	+	acaccaccgataaactgttcagg	45	69.5	0		1	5	2364
461	483	+	ccaccgataaactgttcaggagg	50	70.8	0		1	17	1879
461	483	-	ccaccgataaactgttcaggagg	50	70.7	0		1	2	484
462	484	+	caccgataaactgttcaggaggg	45	68.86	0		1	11	1737
463	485	+	accgataaactgttcaggagggg	45	69.23	0		1	15	2375
464	486	-	ccgataaactgttcaggagggga	45	71.65	0		1	14	5775
502	524	+	tgttcctatccagtctgtgatgg	45	70.29	0		1	13	2488
506	528	-	cctatccagtctgtgatggatta	40	67.97	0		1	14	1545
508	530	+	tatccagtctgtgatggattagg	40	67.97	0		1	11	2568
509	531	+	atccagtctgtgatggattaggg	40	67.97	0		1	17	2608
511	533	-	ccagtctgtgatggattagggcc	55	74.58	0		1	8	2662
532	554	-	cctacagatatctatttagaaga	25	59.29	0	EcoRV,SfcI	1	26	4652
535	557	+	acagatatctatttagaagaagg	25	59.29	0	EcoRV	1	17	8100
576	598	+	tgtcagcttgaacttgacactgg	45	68.84	0		1	5	2423
582	604	+	cttgaacttgacactggccacgg	50	72.11	0	BtgI,EaeI,MscI	1	24	2889
594	616	+	actggccacggaagcttgtaagg	55	77.16	0	BtgI,EaeI,HindIII,MscI	1	1	1860	gRNA4
599	621	-	ccacggaagcttgtaaggatcat	45	69.67	0	BtgI,HindIII	1	2	298
601	623	+	acggaagcttgtaaggatcatgg	45	70.95	0	HindIII	1	9	2344
609	631	+	ttgtaaggatcatggacatgtgg	40	66.49	0	NspI,PciI	1	9	2067
626	648	+	atgtggctatcaaaacagtccgg	40	67.27	0		1	10	5094
645	667	-	ccggatacctgaaatcaatgact	35	63.8	0		1	5	2800
652	674	-	cctgaaatcaatgacttacgagc	40	64.81	0		1	6	2500
657	679	+	aatcaatgacttacgagctttgg	35	64.97	0		1	1	193
671	693	+	gagctttggttgaagatccccgg	50	71.41	0		1	14	1375
684	706	+	agatccccggctaaatttgaagg	45	71.74	0	ApoI	1	12	3355
688	710	-	ccccggctaaatttgaaggtaat	35	64.56	0	ApoI	1	1	621
689	711	-	cccggctaaatttgaaggtaatc	35	63.71	0	ApoI	1	25	1683
690	712	-	ccggctaaatttgaaggtaatcc	35	63.71	0	ApoI	1	26	2210
701	723	+	tgaaggtaatccagctagtaagg	40	69.17	0		1	15	1067
702	724	+	gaaggtaatccagctagtaaggg	40	68.11	0		1	11	1600
711	733	-	ccagctagtaagggacccgcgag	65	80	0		1	9	1261
712	734	+	cagctagtaagggacccgcgagg	65	80.09	0		1	3	108
726	748	-	cccgcgaggcatattagcttctc	50	71.99	0		1	6	657
727	749	-	ccgcgaggcatattagcttctcg	50	70.79	0		1	2	320
743	765	+	cttctcgtactgaaactttccgg	40	64.18	0		1	23	3532
744	766	+	ttctcgtactgaaactttccggg	40	65.94	0		1	32	1839
761	783	+	tccgggacacctacagactgtgg	60	77.07	0	SfcI	1	24	7100
762	784	-	ccgggacacctacagactgtgga	55	74.71	0	SfcI	1	8	1277
764	786	+	gggacacctacagactgtggagg	60	76.57	0	SfcI	1	17	2045
770	792	+	cctacagactgtggaggatctgg	55	73.5	0	SfcI	1	7	1944
770	792	-	cctacagactgtggaggatctgg	55	74.43	0	SfcI	1	9	4656
773	795	+	acagactgtggaggatctggagg	55	74.43	0		1	19	2838
774	796	+	cagactgtggaggatctggaggg	55	73.92	0		1	17	1333
781	803	+	tggaggatctggagggccaccgg	65	80.3	0		1	151	3480
797	819	-	ccaccggtcgccgaccgtacaac	70	80.69	0	AgeI,BsiEI	1	1	376
800	822	-	ccggtcgccgaccgtacaacttg	60	75.44	0	BsiEI	1	1	122
801	823	+	cggtcgccgaccgtacaacttgg	65	79.34	0	BsiEI	1	1	2243
807	829	-	ccgaccgtacaacttggaaactg	45	69.53	0	BsiEI	1	2	390
808	830	+	cgaccgtacaacttggaaactgg	50	70.25	0	BsiEI	1	7	2488
811	833	-	ccgtacaacttggaaactggtca	40	68.05	0		1	6	2346
831	853	+	tcaactgaccatgatttgtgagg	40	65.84	0		1	11	2451
839	861	-	ccatgatttgtgaggactttttc	35	63.27	0		1	9	3137
856	878	+	tttttcaattctgtctccaccgg	35	63.27	1		1	25	1015
872	894	-	ccaccggctttagccgaccctcg	70	82.08	0		1	4	752
875	897	+	ccggctttagccgaccctcgtgg	70	82.08	0		1	1	246
875	897	-	ccggctttagccgaccctcgtgg	65	79.57	0		1	1	2171
882	904	+	tagccgaccctcgtggctgaagg	65	81.04	0		1	4	2199
883	905	+	agccgaccctcgtggctgaaggg	65	81.14	0		1	5	4939
885	907	-	ccgaccctcgtggctgaagggac	65	80.43	0		1	3	340
889	911	-	ccctcgtggctgaagggacgata	55	75.37	0		1	2	385
890	912	-	cctcgtggctgaagggacgatac	60	75.92	0		1	3	712
902	924	+	agggacgatacatgctactaagg	45	71.68	0	NspI	1	12	1872
909	931	+	atacatgctactaaggtatgagg	35	65.4	0	NspI	1	9	3538
915	937	+	gctactaaggtatgaggatctgg	45	69.52	0		1	3	1200
938	960	-	cccgtaatcccatgaaaaagatg	35	62.55	1		1	8	1806
939	961	+	ccgtaatcccatgaaaaagatgg	40	66.51	0		1	13	5401
939	961	-	ccgtaatcccatgaaaaagatgg	35	64.11	1		1	8	2543
946	968	-	cccatgaaaaagatggaagagat	30	61.95	1		1	14	6133
947	969	-	ccatgaaaaagatggaagagatc	35	63.06	1		1	10	7289
961	983	+	gaagagatctacaactttgtagg	35	63.48	0	BglII	1	10	2377
984	1006	+	catcccacgagatgcgaacgtgg	60	74.45	0		1	2	112
987	1009	-	cccacgagatgcgaacgtggatc	55	73.08	0		1	1	271
988	1010	-	ccacgagatgcgaacgtggatcg	60	73.59	0		1	1	365
992	1014	+	gagatgcgaacgtggatcgatgg	55	72.58	0	ClaI	1	1	292
1012	1034	+	tggatccagaacaacacgcgcgg	55	73.64	0	BamHI	1	1	164
1017	1039	-	ccagaacaacacgcgcggcgatc	65	77.57	0		1	1	2277
1026	1048	+	cacgcgcggcgatcagtcctcgg	70	81.5	0		1	3	7534
1042	1064	+	tcctcggccaaacacaagtacgg	50	73.67	0	EaeI	1	19	2585
1043	1065	-	cctcggccaaacacaagtacgga	55	74.85	0	EaeI	1	21	1213
1049	1071	-	ccaaacacaagtacggaactgtt	40	68.02	0		1	1	3086
1062	1084	+	cggaactgttagagattctgcgg	45	67.1	0		1	9	4623
1079	1101	+	ctgcggctacagcagagagctgg	65	79.48	0	SfcI	1	32	3983
1109	1131	-	ccttgtcctacgacattgtcgaa	45	69.15	0		1	2	2705
1115	1137	-	cctacgacattgtcgaattcgcc	50	70.75	0	ApoI,EcoRI	1	1	307
1129	1151	+	gaattcgcccagaatgcctgcgg	55	73.92	0	ApoI,EcoRI	1	66	3412
1130	1152	+	aattcgcccagaatgcctgcggg	55	76.05	0		1	12	2240
1131	1153	+	attcgcccagaatgcctgcgggg	60	78.02	0		1	1	897
1136	1158	-	cccagaatgcctgcggggaatta	50	74.89	0		1	3	2960
1137	1159	-	ccagaatgcctgcggggaattac	55	74.98	0		1	7	3530
1145	1167	-	cctgcggggaattactaacgcaa	50	73.35	0		1	1	610
1150	1172	+	ggggaattactaacgcaactagg	45	70.97	0		1	2	244
1151	1173	+	gggaattactaacgcaactaggg	40	67.78	0		1	2	271
1165	1187	+	caactagggtacaagactgttgg	45	70.28	0		1	7	2406
1176	1198	+	caagactgttggctcacctcagg	55	73.46	0		1	5	1507
1192	1214	-	cctcaggaactgagagacctgtc	55	72.72	0		1	10	3758
1209	1231	+	cctgtccttcagcctgatagagg	55	74.06	0		1	5	1238
1209	1231	-	cctgtccttcagcctgatagagg	55	74.05	0		1	17	5231
1214	1236	-	ccttcagcctgatagaggacaga	50	73.09	0		1	6	7041
1221	1243	-	cctgatagaggacagagctttta	40	67.14	0		1	3	905
1232	1254	+	acagagcttttacgcctttttgg	40	69.09	1		1	6	524

## Sheet: Table S2
Table S2. Results of gRNA search for chst3 with CRISPRdirect
# sequence_name:	chst3
# pam_sequence:	NGG
# specificity_check:	Frog (Xenopus tropicalis) genome, XenBase/UCB 10.0
# start	end	strand	sequence	GC	Tm	TTTT	RE_sites	hit_20mer	hit_12mer	hit_8mer
6	28	+	taatataccaaacctgcctatgg	35	67.35	0		1	12	5164
13	35	-	ccaaacctgcctatggattttag	40	68.38	0		1	28	6388
18	40	-	cctgcctatggattttagagata	35	65.08	0		1	10	1749
22	44	-	cctatggattttagagatatttt	20	56.38	0		1	18	3764
35	57	+	gagatattttaagaactctcagg	30	59.22	1		1	4	1331
42	64	+	tttaagaactctcaggatgaagg	35	64.62	0		1	3	1994
63	85	+	ggccaaatatgcactgttcttgg	45	70.94	0		1	13	2429
64	86	+	gccaaatatgcactgttcttggg	40	67.87	0		1	9	2886
65	87	-	ccaaatatgcactgttcttgggt	40	69.22	0		1	20	10298
72	94	+	tgcactgttcttgggttttgtgg	45	69.71	1		1	23	4683
75	97	+	actgttcttgggttttgtggtgg	45	70	1		1	21	7385
81	103	+	cttgggttttgtggtggttctgg	50	71.6	1		1	7	1755
117	139	+	agaaaacaagattatctcaaagg	25	58.7	0		0	2	3673
165	187	+	aatcccacagaacatctttgagg	40	66.55	0		1	13	3729
168	190	-	cccacagaacatctttgaggcta	40	68.31	0		1	19	4269
169	191	-	ccacagaacatctttgaggctaa	40	66.7	0		1	18	3703
202	224	+	aacgatgtctacttagagactgg	40	66.14	0	AccI	1	7	1785
228	250	+	tcttatgtcactcagtgagctgg	45	68.99	0		1	34	3088
257	279	-	ccttttctcagttcagaaacaaa	30	61.22	0		1	38	3921
283	305	+	gccaatgtcactctgcaatatgg	45	70.02	0		1	9	3242
284	306	+	ccaatgtcactctgcaatatggg	40	67	0		1	14	4055
284	306	-	ccaatgtcactctgcaatatggg	45	70.05	0		1	31	3890
285	307	+	caatgtcactctgcaatatgggg	40	64.96	0		1	7	5584
286	308	+	aatgtcactctgcaatatggggg	40	67	0		1	12	4390
316	338	-	ccatttcttgaagaccttccaaa	35	64.82	0		1	8	3423
319	341	+	tttcttgaagaccttccaaaagg	35	64.82	0		1	5	3299
330	352	-	ccttccaaaaggtcctcgtcgac	55	73.58	1	AccI,HincII,SalI	1	8	5583
334	356	-	ccaaaaggtcctcgtcgacatat	45	70.23	0	AccI,HincII,SalI	1	2	2617
343	365	-	cctcgtcgacatatactcctcat	45	68.48	0	AccI,HincII,SalI	1	2	56	gRNA1
345	367	+	tcgtcgacatatactcctcatgg	45	69.31	0	AccI,HincII,SalI	1	11	1262
360	382	-	cctcatggccaccacacgcactg	65	78.83	0	EaeI,MscI	1	5	2132
361	383	+	ctcatggccaccacacgcactgg	65	78.76	0	EaeI,MscI	1	4	1165
368	390	-	ccaccacacgcactggctcttct	60	77.48	0		1	6	980	gRNA3
371	393	-	ccacacgcactggctcttctttt	50	72.29	0		1	9	1034
376	398	+	cgcactggctcttcttttgtagg	50	72.29	1		1	20	3892
377	399	+	gcactggctcttcttttgtaggg	45	70.22	1		1	35	3392
378	400	+	cactggctcttcttttgtagggg	45	68.3	1		1	9	3308
396	418	+	aggggaattctttaatcagcagg	40	68	0	ApoI,EcoRI	1	17	2916
428	450	+	tctacctgtttgaacctctctgg	45	69.41	0		1	6	1230
432	454	-	cctgtttgaacctctctggcaca	50	72.13	0		1	5	1370
442	464	-	cctctctggcacattgaaagaac	45	67.97	0		1	54	13778
444	466	+	tctctggcacattgaaagaacgg	40	67.53	0		1	30	5012
463	485	+	acggtatcatttgaatctgttgg	35	64.85	0		1	13	3168
477	499	+	atctgttggtgccaatgctgtgg	50	72.92	0		1	14	3378
478	500	+	tctgttggtgccaatgctgtggg	50	74.09	0		1	24	3933
488	510	-	ccaatgctgtgggttcagcaatt	45	71.97	0		1	12	3627
540	562	+	gctatgtgatctccatattctgg	40	65.88	0		1	5	1652
552	574	-	ccatattctggagagcttcatct	40	68.03	0		1	8	2397
577	599	-	ccgccccctgaaaaccaccttac	55	75.37	1		1	17	6810
580	602	-	ccccctgaaaaccaccttacaag	45	68.75	1		1	15	3622
581	603	-	cccctgaaaaccaccttacaaga	40	66.78	1		1	9	4546
582	604	-	ccctgaaaaccaccttacaagat	35	65.6	1		1	71	3764
583	605	-	cctgaaaaccaccttacaagatt	35	64.44	1		1	8	7644
591	613	-	ccaccttacaagattcatgtttc	35	62.2	0		1	9	2151
594	616	-	ccttacaagattcatgtttcgta	30	61.35	0		1	5	1493
598	620	+	acaagattcatgtttcgtagagg	35	62.78	0		1	3	531
623	645	-	ccagtaaatcattatgtgaagac	30	59.43	0		1	19	3128
645	667	-	ccctgtctgcaccccatttgtta	45	71.55	0		1	25	4729
646	668	-	cctgtctgcaccccatttgttaa	45	70.56	0		1	22	2309
651	673	+	ctgcaccccatttgttaaaaagg	40	67.84	0		1	54	6098
656	678	-	ccccatttgttaaaaaggtcttt	25	57.56	1		1	26	4040
657	679	-	cccatttgttaaaaaggtctttg	25	57.56	1		1	59	5013
658	680	-	ccatttgttaaaaaggtctttga	25	58.96	1		1	36	5190
662	684	+	ttgttaaaaaggtctttgagagg	30	60.5	0		1	5	1370
687	709	-	ccactgcaaaaatcgtcgatgtg	45	66.44	1		1	4	6195
688	710	+	cactgcaaaaatcgtcgatgtgg	45	66.44	0		1	1	144	gRNA2
708	730	+	tggacccctgaacatgacgctgg	60	77.16	0		1	2	423
712	734	-	cccctgaacatgacgctggctat	50	72.42	0		1	3	2765
713	735	-	ccctgaacatgacgctggctatg	50	72.01	0		1	4	2712
714	736	+	cctgaacatgacgctggctatgg	55	74.98	0		1	3	1488	gRNA4
714	736	-	cctgaacatgacgctggctatgg	55	73.93	0		1	1	1712
771	793	+	agcagtgcgcattcgccagctgg	65	80.76	0	FspI,MspA1I,PvuII	1	1	504
786	808	-	ccagctggaatatttacgcactt	40	67.8	0	MspA1I,PvuII,SspI	1	17	2296
807	829	+	tttagttgaagacccccgtttgg	45	71.52	0		1	1	537
815	837	+	aagacccccgtttggatatgagg	50	73.15	0		1	3	3631
819	841	-	cccccgtttggatatgaggatta	40	66.79	0		1	2	483
820	842	-	ccccgtttggatatgaggattat	35	63.8	0		1	2	422
821	843	-	cccgtttggatatgaggattatc	35	63.01	0		1	7	2060
822	844	-	ccgtttggatatgaggattatcc	35	64.54	0		1	5	2953
828	850	+	ggatatgaggattatccagctgg	45	69.31	0	MspA1I,PvuII	1	9	1835
833	855	+	tgaggattatccagctggtacgg	45	71.59	0	MspA1I,PvuII	1	7	2450
834	856	+	gaggattatccagctggtacggg	50	72.13	0	MspA1I,PvuII	1	8	4167
843	865	-	ccagctggtacgggatccgagag	65	78.53	0	BamHI,MspA1I,PvuII	1	3	2367
859	881	-	ccgagagctgtactagcttcacg	50	72.59	0		1	4	3168
864	886	+	agctgtactagcttcacgcatgg	50	74.34	0		1	3	387
877	899	+	tcacgcatggtagccttttcagg	50	72.71	1		1	4	1595
890	912	-	ccttttcaggcaaatatgagtca	35	65.22	0		1	27	2135
893	915	+	tttcaggcaaatatgagtcatgg	35	65.22	0		1	13	1345
902	924	+	aatatgagtcatggaaaaaatgg	25	59.15	0		1	42	10575
903	925	+	atatgagtcatggaaaaaatggg	25	59.39	0		1	40	13465
909	931	+	gtcatggaaaaaatgggctttgg	40	67.76	0		1	34	2532
913	935	+	tggaaaaaatgggctttggaagg	40	68.97	0		1	13	1898
943	965	-	ccaatacctgaagaagaagtcca	40	68.12	0		1	16	4706
949	971	-	cctgaagaagaagtccaaaagtt	35	63.57	1		1	11	4135
954	976	+	agaagaagtccaaaagttaaagg	30	62.22	0		1	22	6492
955	977	+	gaagaagtccaaaagttaaaggg	30	60.71	0		1	34	5740
963	985	-	ccaaaagttaaagggcaactgtg	40	67.84	0		1	45	3790
991	1013	+	atccgtatgtctgctgagctagg	50	73.8	0		1	6	2918
993	1015	-	ccgtatgtctgctgagctaggtt	45	71.86	0		1	21	4160
1010	1032	+	taggtttaaagcaaccagaatgg	35	66.26	0	DraI	1	17	3058
1016	1038	+	taaagcaaccagaatggcttcgg	40	69.46	0		1	8	2632
1017	1039	+	aaagcaaccagaatggcttcggg	45	70.58	0		1	11	2440
1018	1040	+	aagcaaccagaatggcttcgggg	50	72.63	0		1	2	313
1019	1041	+	agcaaccagaatggcttcggggg	55	75.53	0		1	4	440
1022	1044	+	aaccagaatggcttcgggggagg	60	78.7	0		1	4	2145
1024	1046	-	ccagaatggcttcgggggaggta	60	78.55	0		1	2	2026
1055	1077	+	tacgttacgaagatattgcaagg	35	64.62	0		1	10	3846
1071	1093	+	tgcaaggtccccgcttcagaagg	60	78.74	0		1	4	9161
1079	1101	-	ccccgcttcagaaggccaaagaa	50	72.23	0		1	2	460
1080	1102	-	cccgcttcagaaggccaaagaaa	45	70.2	0		1	3	1633
1081	1103	-	ccgcttcagaaggccaaagaaat	40	67.11	0		1	4	2762
1094	1116	-	ccaaagaaatgtacaaatttgct	25	59.6	0	ApoI,BsrGI	1	27	4432
1096	1118	+	aaagaaatgtacaaatttgctgg	25	58.02	0	ApoI,BsrGI	1	7	3172
1116	1138	+	tggcatttcagttactccacagg	45	70.03	0		1	8	1061
1119	1141	+	catttcagttactccacaggtgg	45	68.13	0		1	3	2292
1127	1149	+	ttactccacaggtggagcaatgg	50	73.97	0		1	51	3977
1132	1154	-	ccacaggtggagcaatggatcat	50	72.5	0		1	34	1895
1165	1187	+	caagcatcccaagatagcaatgg	45	70.3	0		1	7	1781
1172	1194	-	cccaagatagcaatggtatatat	25	60.91	0		1	20	756
1173	1195	-	ccaagatagcaatggtatatatt	25	60.91	0		1	5	1429
1211	1233	+	catcagaacagtttgagaagtgg	40	64.08	0		1	12	1945
1214	1236	+	cagaacagtttgagaagtggcgg	45	67.35	0		1	8	3699
1236	1258	+	gttcagtataccctttaaattgg	30	62.14	0	AccI,BstZ17I,DraI	1	37	5350
1242	1264	+	tataccctttaaattggctcagg	35	65.74	0	DraI	1	7	2368
1245	1267	+	accctttaaattggctcaggtgg	45	71.27	0	DraI	1	6	2789
1246	1268	-	ccctttaaattggctcaggtggt	40	69.37	0	DraI	1	23	13833
1247	1269	-	cctttaaattggctcaggtggtc	45	70.46	0	DraI	1	13	5162
1251	1273	+	taaattggctcaggtggtccagg	50	73.38	0		1	7	3231
1269	1291	-	ccaggatgtttgtaagccagcta	45	71.02	0		1	11	1782
1282	1304	+	aagccagctatgaacttgtttgg	40	69.4	0		1	5	2375
1285	1307	-	ccagctatgaacttgtttggtta	35	64.64	0		1	8	1635
1293	1315	+	gaacttgtttggttataaactgg	30	59.92	0	PsiI	1	11	5011
1316	1338	-	ccaatgatttagagacacttaca	30	62.14	0		1	10	3231
1341	1363	-	ccgttccatcagtttgttagaag	35	63.41	0		1	16	3608
1346	1368	+	ccatcagtttgttagaagaaagg	35	63.41	0		1	16	8518
1346	1368	-	ccatcagtttgttagaagaaagg	35	63.44	0		1	10	4225
1347	1369	+	catcagtttgttagaagaaaggg	30	60.06	0		1	20	10474
1358	1380	+	tagaagaaagggttaatttttgg	25	59.84	1		1	20	6185
1359	1381	+	agaagaaagggttaatttttggg	25	59.77	1		1	19	9624

## Sheet: Table S3
Table S3. Results of gRNA search for chst5.1 with CRISPRdirect
# sequence_name:	chst5.1
# pam_sequence:	NGG
# specificity_check:	Frog (Xenopus tropicalis) genome, XenBase/UCB 10.0
# start	end	strand	sequence	GC	Tm	TTTT	RE_sites	hit_20mer	hit_12mer	hit_8mer
12	34	-	ccgggctctaaatgttatagttg	35	63.47	0		1	9	1225
16	38	+	gctctaaatgttatagttgcagg	35	63.82	0		1	16	7185
62	84	+	tcctgcttgttatctactcaagg	40	68.3	0	SmlI	1	4	1108
63	85	-	cctgcttgttatctactcaagga	40	67.24	0	SmlI	1	4	3172
97	119	-	ccagatgctgaaacaaaaacaga	35	63.43	1		1	15	1694
126	148	-	ccatctgctcatcctttcatcct	45	70.63	0		1	19	3185
128	150	+	atctgctcatcctttcatcctgg	45	69.56	0		1	9	1888
131	153	+	tgctcatcctttcatcctggagg	50	72.11	0		1	7	1461
136	158	+	atcctttcatcctggaggtcagg	50	72.44	0		1	6	1497
138	160	-	cctttcatcctggaggtcaggat	50	73.35	0		1	5	2971
146	168	-	cctggaggtcaggatcttccttc	55	73.48	0		1	3	949
151	173	+	aggtcaggatcttccttcattgg	45	70.92	0		1	6	1963
152	174	+	ggtcaggatcttccttcattggg	45	69.56	0		1	13	2156
164	186	-	ccttcattgggcaaatctttagc	40	67.84	0		0	9	1910
186	208	-	ccagcacccagatgtattttacc	45	69.81	0		1	7	6605
192	214	+	cccagatgtattttacctgatgg	40	67.4	1		1	12	2530
192	214	-	cccagatgtattttacctgatgg	35	64.44	0		1	25	1967
193	215	-	ccagatgtattttacctgatgga	35	64.29	0		1	16	1880
203	225	+	tttacctgatggaaccagcatgg	45	71.45	0		1	24	3282
207	229	-	cctgatggaaccagcatggcatg	55	74.17	0		1	4	1160	gRNA1
212	234	+	tggaaccagcatggcatgtatgg	50	74.36	0	NspI	1	9	13090
217	239	-	ccagcatggcatgtatggatgtc	50	71.73	0	NspI	1	30	5176
252	274	+	caatgccaaaaccttgcacatgg	45	70.24	0		1	25	3252
257	279	-	ccaaaaccttgcacatggcagta	45	72.15	0		1	75	4509
260	282	+	aaaccttgcacatggcagtaagg	45	72.15	0		1	7	2940
261	283	+	aaccttgcacatggcagtaaggg	45	72.15	0		1	14	3785
263	285	-	ccttgcacatggcagtaagggat	50	74.8	0		1	18	4828
323	345	+	ttgatgcttacattccaaaaagg	30	62.46	0		1	21	5414
337	359	-	ccaaaaaggatgaacgtatcaga	35	64.49	1		1	9	4464
350	372	+	acgtatcagaactatttcagtgg	35	63.09	0		1	7	3948
400	422	-	cctgcttgcagtcactttaatcg	45	68.09	0		1	6	2793
405	427	+	ttgcagtcactttaatcgtgagg	40	65.94	0		1	3	290
442	464	+	acagtgtgtaaagtagtttgtgg	35	63.96	0		1	19	4212
443	465	+	cagtgtgtaaagtagtttgtggg	35	63.96	0		1	29	5911
473	495	-	ccttcagtaaaattgaagagtct	30	61.75	1		1	7	3517
503	525	-	cctacagtcatattgttttaaaa	20	55.96	1	DraI,SfcI	1	10	2547
528	550	+	agtgcgcttctttgatctaaagg	40	67.98	0		1	15	2438
559	581	-	ccactcctcactgacccttcttt	50	72.21	0		1	13	2410
564	586	-	cctcactgacccttctttaaatc	40	65.5	0	DraI	1	13	31497
573	595	-	cccttctttaaatcttaaaatca	15	52.13	1	DraI	1	28	7985
574	596	-	ccttctttaaatcttaaaatcat	15	52.34	1	DraI	1	30	5890
582	604	+	aaatcttaaaatcattcatttgg	15	52.31	0		1	34	10249
613	635	-	ccacgagcagtcgccaaatcgcg	65	77.46	0		1	4	453
614	636	+	cacgagcagtcgccaaatcgcgg	60	74.8	0		1	1	356
615	637	+	acgagcagtcgccaaatcgcggg	60	76.9	0		1	6	619
626	648	-	ccaaatcgcgggagcaagccatg	60	78.02	0		1	1	85	gRNA2
644	666	-	ccatgaaagctttgactagagac	40	66.47	0	HindIII	1	9	2306
649	671	+	aaagctttgactagagacaatgg	35	65.23	0	HindIII	1	4	4480
670	692	+	ggcattgtccttaacaccaatgg	45	70.56	0		1	10	3580
678	700	-	ccttaacaccaatggcacaaaag	40	67.41	1		1	7	2435
686	708	-	ccaatggcacaaaagtagatgat	35	65.89	1		0	25	9162
692	714	+	gcacaaaagtagatgatgtcagg	40	65.37	0		0	1	2063
738	760	-	ccgaagtcatgtccagatgtatg	40	66.42	0		1	9	2228
750	772	+	ccagatgtatgaaacagccatgg	45	69.77	0	BtgI,NcoI	1	14	3173
750	772	-	ccagatgtatgaaacagccatgg	45	68.66	0	BtgI,NcoI	1	6	1412
767	789	-	ccatggataaagctcccagtttc	45	70.36	0	BtgI,NcoI	1	5	3067
775	797	+	aaagctcccagtttccttaaagg	40	69.36	0		1	31	6964
781	803	-	cccagtttccttaaaggccgcta	45	72.7	0		1	16	3025
782	804	-	ccagtttccttaaaggccgctat	45	71.54	0		1	15	3689
789	811	-	ccttaaaggccgctatatgttag	40	68.51	0		1	4	3893
798	820	-	ccgctatatgttagtgcgatatg	35	62.54	0		1	18	4807
801	823	+	ctatatgttagtgcgatatgagg	35	62.54	0		1	6	1002
812	834	+	tgcgatatgaggatgttgtgagg	45	68.78	0		1	31	4946
813	835	+	gcgatatgaggatgttgtgaggg	45	68.86	0		1	8	5419
837	859	-	ccctttaagagaaataaaccaaa	20	55.95	0		1	60	4348
838	860	-	cctttaagagaaataaaccaaat	20	56.18	0		1	39	3542
855	877	-	ccaaatgtatgaattttccaacc	30	61.41	0	ApoI	1	15	4714
872	894	-	ccaacctaaaattgacagccaaa	35	66.19	1		1	16	3153
876	898	-	cctaaaattgacagccaaactta	30	62.85	1		1	13	4404
884	906	+	tgacagccaaacttaaaagctgg	40	67.67	0		1	18	4010
890	912	-	ccaaacttaaaagctggatctat	30	63.34	1		1	23	5059
904	926	+	tggatctataatattacccatgg	30	63.66	0	BtgI,NcoI,SspI	1	16	3666
910	932	+	tataatattacccatggagtagg	30	64.06	0	BtgI,NcoI,SspI	1	4	2635
916	938	+	attacccatggagtaggccctgg	55	77.49	0	BtgI,NcoI	1	3	1411
920	942	-	cccatggagtaggccctggaagc	60	79.48	0	BtgI,NcoI	1	8	1280
921	943	-	ccatggagtaggccctggaagca	60	79.95	0	BtgI,NcoI	1	1	1600
933	955	-	ccctggaagcaaaaaagaagcat	35	65.83	1		1	31	2303
934	956	-	cctggaagcaaaaaagaagcatt	35	64.66	1		1	27	2126
950	972	+	aagcatttaaaaccacatcccgg	35	64.97	0	DraI	1	10	2987
962	984	-	ccacatcccggaatgcagcaaat	50	72.84	0		1	3	676
968	990	-	cccggaatgcagcaaatgtctca	45	69.58	0		1	10	1905
969	991	-	ccggaatgcagcaaatgtctcac	45	68.16	0		1	15	3176
972	994	+	gaatgcagcaaatgtctcacagg	45	68.16	0		1	8	1963
977	999	+	cagcaaatgtctcacaggcctgg	55	73.98	0	StuI	1	7	2732
980	1002	+	caaatgtctcacaggcctggagg	55	73.78	0	StuI	1	9	5163
995	1017	-	cctggaggaaagatctgtccttc	50	70.69	0	BglII	1	5	3087
1013	1035	-	ccttccaaaaaattcagaaaatc	25	57.23	1	ApoI	1	42	9441
1017	1039	-	ccaaaaaattcagaaaatccaga	25	58.75	1	ApoI	1	57	11728
1030	1052	+	aaaatccagaacatatgtaaagg	25	59.53	0	NdeI	1	15	4505
1035	1057	-	ccagaacatatgtaaaggtgcaa	35	64.6	0	NdeI	1	14	2248
1048	1070	+	aaaggtgcaatgaatcttcttgg	35	65.51	0		1	16	1836
1049	1071	+	aaggtgcaatgaatcttcttggg	35	65.51	0		1	9	2019
1074	1096	-	ccaatttatagacagtgagaaag	30	60.6	0		1	20	3697
1083	1105	+	agacagtgagaaagagcagaagg	45	69.99	0		1	42	5414
1095	1117	+	agagcagaaggacatgtccatgg	50	73.23	0	BtgI,NcoI,NspI,PciI	1	4	1530
1112	1134	+	ccatggattttgtattgccaagg	40	67.58	1	BtgI,NcoI	1	25	3655
1112	1134	-	ccatggattttgtattgccaagg	40	67.66	0	BtgI,NcoI	1	26	4391
1129	1151	-	ccaaggcgacattaccagtttag	45	70.35	0		1	1	329
1133	1155	+	ggcgacattaccagtttagctgg	50	72.22	0		1	12	1646
1143	1165	-	ccagtttagctggctgcctaata	45	72.08	0		1	10	6201
